# Supplementary material for: Elucidating the genetic architecture of migratory timing in a songbird migrant, the great reed warbler, Acrocephalus arundinaceus
Source: Biol Open. 2025 Nov 7;14(11):bio062039. doi: 10.1242/bio.062039 (PMC12641484; doi:10.1242/bio.062039)
Supplement: Table S2. List of 93 candidate genes under selection and the corresponding gene ontology details. [file biolopen-14-062039-TableS2.xlsx]

## Sheet: Table S2
Table S2: List of 93 candidate genes under selection and the corresponding gene ontology details.
NCBI ID	UniProt ID	Scaffold	Start	Stop	Strand	Length (AA)	UniProt Gene	UniProt Description	HGNC Symbol	HGNC Name	HGNC ID	PANTHER_FAMILY_ID	PANTHER_FAMILY_NAME	PANTHER GO-Slim Molecular Function	PANTHER GO-Slim Biological Process	PANTHER GO-Slim Cellular Component	PANTHER Protein Class	GFF Information
ACRARU_R05058	A0A7K7P064	VZST01000002.1	580694	871855	+	288	Prkn	PRKN ligase	PRKN	parkin RBR E3 ubiquitin protein ligase	HGNC:8607	PTHR10677:SF40	UBIQUITIN-LIKE DOMAIN-CONTAINING PROTEIN	polyubiquitin modification-dependent protein binding(GO:0031593)	ubiquitin-dependent protein catabolic process(GO:0006511)	cytosol(GO:0005829)	scaffold/adaptor protein(PC00226)	ID=gene-ACRARU_R05058;Name=Prkn;end_range=871855,.;gbkey=Gene;gene=Prkn;gene_biotype=protein_coding;locus_tag=ACRARU_R05058;partial=true;start_range=.,580694														A0A7K7PMD1	PTHR11610:SF100	A0A7K7PMD1	PANCREATIC LIPASE-RELATED PROTEIN 3	12	triglyceride lipase activity(GO:0004806)	lipid catabolic process(GO:0016042)	extracellular space(GO:0005615)	lipase(PC00143)
ACRARU_R11988	A0A7K7P1D9	VZST01000014.1	297459	309317	-	362	Rfc4	RFC4 factor	RFC4	replication factor C subunit 4	HGNC:9972	PTHR11669:SF20	REPLICATION FACTOR C SUBUNIT 4	ATP-dependent activity, acting on DNA(GO:0008094)	DNA repair(GO:0006281);DNA-templated DNA replication(GO:0006261)	replication fork(GO:0005657);protein-containing complex(GO:0032991)	DNA-directed DNA polymerase(PC00018)	ID=gene-ACRARU_R11988;Name=Rfc4;end_range=309317,.;gbkey=Gene;gene=Rfc4;gene_biotype=protein_coding;locus_tag=ACRARU_R11988;partial=true;start_range=.,297459														A0A7K7PKY4	PTHR11610:SF100	A0A7K7PKY4	PANCREATIC LIPASE-RELATED PROTEIN 3	12	triglyceride lipase activity(GO:0004806)	lipid catabolic process(GO:0016042)	extracellular space(GO:0005615)	lipase(PC00143)
ACRARU_R06110	A0A7K7P1C9	VZST01000014.1	354453	449735	+	877	Mcf2l_0	MCF2L factor	MCF2L	MCF.2 cell line derived transforming sequence like	HGNC:14576	PTHR22826:SF201	GUANINE NUCLEOTIDE EXCHANGE FACTOR MCF2L2-RELATED	guanyl-nucleotide exchange factor activity(GO:0005085)	0	cytoplasm(GO:0005737)	guanyl-nucleotide exchange factor(PC00113)	ID=gene-ACRARU_R06110;Name=Mcf2l_0;end_range=449735,.;gbkey=Gene;gene=Mcf2l_0;gene_biotype=protein_coding;locus_tag=ACRARU_R06110;partial=true;start_range=.,354453														A0A7K7P399	PTHR24058:SF43	A0A7K7P399	HOMEODOMAIN-INTERACTING PROTEIN KINASE 1	22	protein tyrosine kinase activity(GO:0004713);protein serine/threonine kinase activity(GO:0004674)	intrinsic apoptotic signaling pathway in response to DNA damage by p53 class mediator(GO:0042771);smoothened signaling pathway(GO:0007224);peptidyl-serine phosphorylation(GO:0018105);peptidyl-threonine phosphorylation(GO:0018107)	PML body(GO:0016605);cytoplasm(GO:0005737)	protein modifying enzyme(PC00260)
ACRARU_R10384	A0A7K7P1H9	VZST01000024.1	317774	525205	+	1100	Cadps2_0	CAPS2 protein	CADPS2	calcium dependent secretion activator 2	HGNC:16018	PTHR12166:SF7	CALCIUM-DEPENDENT SECRETION ACTIVATOR 2	0	positive regulation of secretion by cell(GO:1903532);regulation of exocytosis(GO:0017157);exocytosis(GO:0006887)	glutamatergic synapse(GO:0098978)	membrane trafficking regulatory protein(PC00151)	ID=gene-ACRARU_R10384;Name=Cadps2_0;end_range=525205,.;gbkey=Gene;gene=Cadps2_0;gene_biotype=protein_coding;locus_tag=ACRARU_R10384;partial=true;start_range=.,317774														A0A7K7P3N1	PTHR12181:SF10	A0A7K7P3N1	PHOSPHATIDATE PHOSPHATASE LPIN1	22	transcription coactivator activity(GO:0003713);phosphatase activity(GO:0016791)	cellular response to insulin stimulus(GO:0032869);fatty acid catabolic process(GO:0009062);triglyceride biosynthetic process(GO:0019432);positive regulation of transcription by RNA polymerase II(GO:0045944)	nucleus(GO:0005634);mitochondrial outer membrane(GO:0005741)	phosphatase(PC00181)
ACRARU_R05983	A0A7K7P259	VZST01000032.1	274388	299170	-	466	Htra3	HTRA3 protease	HTRA3	HtrA serine peptidase 3	HGNC:30406	PTHR22939:SF14	SERINE PROTEASE HTRA3	serine-type endopeptidase activity(GO:0004252)	positive regulation of apoptotic process(GO:0043065);proteolysis(GO:0006508);programmed cell death(GO:0012501)	0	serine protease(PC00203)	ID=gene-ACRARU_R05983;Name=Htra3;end_range=299170,.;gbkey=Gene;gene=Htra3;gene_biotype=protein_coding;locus_tag=ACRARU_R05983;partial=true;start_range=.,274388														A0A7K7PGT6	PTHR46076:SF4	A0A7K7PGT6	E3 UBIQUITIN-PROTEIN LIGASE RING2	23	ubiquitin protein ligase activity(GO:0061630);chromatin binding(GO:0003682)		ubiquitin ligase complex(GO:0000151);PcG protein complex(GO:0031519)	ubiquitin-protein ligase(PC00234)
ACRARU_R01678	A0A7K7P360	VZST01000064.1	392494	448803	+	475	Grb14	GRB14 protein	GRB14	growth factor receptor bound protein 14	HGNC:4565	PTHR11243:SF22	GROWTH FACTOR RECEPTOR-BOUND PROTEIN 14	0	negative regulation of signal transduction(GO:0009968);insulin receptor signaling pathway(GO:0008286)	cytoplasm(GO:0005737);plasma membrane(GO:0005886)	scaffold/adaptor protein(PC00226)	ID=gene-ACRARU_R01678;Name=Grb14;end_range=448803,.;gbkey=Gene;gene=Grb14;gene_biotype=protein_coding;locus_tag=ACRARU_R01678;partial=true;start_range=.,392494														A0A7K7PID6	PTHR48112:SF37	A0A7K7PID6	HIGH MOBILITY GROUP PROTEIN B3	5				HMG box transcription factor(PC00024)
ACRARU_R11910	A0A7K7P399	VZST01000074.1	971677	1056725	+	1208	Hipk2	HIPK2 kinase	HIPK2	homeodomain interacting protein kinase 2	HGNC:14402	PTHR24058:SF43	HOMEODOMAIN-INTERACTING PROTEIN KINASE 1	protein tyrosine kinase activity(GO:0004713);protein serine/threonine kinase activity(GO:0004674)	intrinsic apoptotic signaling pathway in response to DNA damage by p53 class mediator(GO:0042771);smoothened signaling pathway(GO:0007224);peptidyl-serine phosphorylation(GO:0018105);peptidyl-threonine phosphorylation(GO:0018107)	PML body(GO:0016605);cytoplasm(GO:0005737)	protein modifying enzyme(PC00260)	ID=gene-ACRARU_R11910;Name=Hipk2;end_range=1056725,.;gbkey=Gene;gene=Hipk2;gene_biotype=protein_coding;locus_tag=ACRARU_R11910;partial=true;start_range=.,971677														A0A7K7PES8	PTHR15010	A0A7K7PES8	ACYLOXYACYL HYDROLASE	25	calcium ion binding(GO:0005509);carboxylic ester hydrolase activity(GO:0052689)	liposaccharide metabolic process(GO:1903509);macromolecule catabolic process(GO:0009057);negative regulation of inflammatory response(GO:0050728);lipid catabolic process(GO:0016042);carbohydrate derivative catabolic process(GO:1901136)		hydrolase(PC00121)
ACRARU_R07841	A0A7K7P3F6	VZST01000078.1	533650	630910	-	381	Nrg3	NRG3 protein	NRG3	neuregulin 3	HGNC:7999	PTHR11100:SF18	PRO-NEUREGULIN-3, MEMBRANE-BOUND ISOFORM	receptor ligand activity(GO:0048018)	animal organ development(GO:0048513);intracellular signal transduction(GO:0035556)	extracellular space(GO:0005615)	growth factor(PC00112)	ID=gene-ACRARU_R07841;Name=Nrg3;end_range=630910,.;gbkey=Gene;gene=Nrg3;gene_biotype=protein_coding;locus_tag=ACRARU_R07841;partial=true;start_range=.,533650														A0A7K7P4T1	PTHR10183:SF402	A0A7K7P4T1	CALPAIN-5	22	cysteine-type endopeptidase activity(GO:0004197)	proteolysis(GO:0006508)	cytoplasm(GO:0005737)	cysteine protease(PC00081)
ACRARU_R10664	A0A7K7P3J9	VZST01000088.1	318203	458280	-	479	Tbc1d22a	TB22A protein	TBC1D22A	TBC1 domain family member 22A	HGNC:1309	PTHR22957:SF255	TBC1 DOMAIN FAMILY MEMBER 22A	GTPase activator activity(GO:0005096)	activation of GTPase activity(GO:0090630)	0	GTPase-activating protein(PC00257)	ID=gene-ACRARU_R10664;Name=Tbc1d22a;end_range=458280,.;gbkey=Gene;gene=Tbc1d22a;gene_biotype=protein_coding;locus_tag=ACRARU_R10664;partial=true;start_range=.,318203														A0A7K7PKL8	PTHR21245:SF2	A0A7K7PKL8	RNA-BINDING PROTEIN 18-RELATED	88	RNA binding(GO:0003723)			RNA metabolism protein(PC00031)
ACRARU_R12121	A0A7K7P3N1	VZST01000092.1	517409	553000	+	905	Lpin1	phosphatidate phosphatase (EC 3.1.3.4)	LPIN1	lipin 1	HGNC:13345	PTHR12181:SF10	PHOSPHATIDATE PHOSPHATASE LPIN1	transcription coactivator activity(GO:0003713);phosphatase activity(GO:0016791)	cellular response to insulin stimulus(GO:0032869);fatty acid catabolic process(GO:0009062);triglyceride biosynthetic process(GO:0019432);positive regulation of transcription by RNA polymerase II(GO:0045944)	nucleus(GO:0005634);mitochondrial outer membrane(GO:0005741)	phosphatase(PC00181)	ID=gene-ACRARU_R12121;Name=Lpin1;end_range=553000,.;gbkey=Gene;gene=Lpin1;gene_biotype=protein_coding;locus_tag=ACRARU_R12121;partial=true;start_range=.,517409														A0A7K7PSZ7	PTHR46472	A0A7K7PSZ7	NUCLEOREDOXIN	46	protein-disulfide reductase activity(GO:0015035);antioxidant activity(GO:0016209)	negative regulation of Wnt signaling pathway(GO:0030178);negative regulation of protein ubiquitination(GO:0031397)	nucleus(GO:0005634)	oxidoreductase(PC00176)
ACRARU_R07596	A0A7K7P474	VZST01000098.1	968898	971582	+	512	Fzd4	Frizzled-4	FZD4	frizzled class receptor 4	HGNC:4042	PTHR11309:SF23	FRIZZLED-4	transmembrane signaling receptor activity(GO:0004888);Wnt-protein binding(GO:0017147)	canonical Wnt signaling pathway(GO:0060070);non-canonical Wnt signaling pathway(GO:0035567)	plasma membrane(GO:0005886)	transmembrane signal receptor(PC00197)	ID=gene-ACRARU_R07596;Name=Fzd4;end_range=971582,.;gbkey=Gene;gene=Fzd4;gene_biotype=protein_coding;locus_tag=ACRARU_R07596;partial=true;start_range=.,968898														A0A7K7PVZ4	PTHR24356:SF181	A0A7K7PVZ4	PROTEIN KINASE C THETA TYPE	19	protein serine/threonine kinase activity(GO:0004674)	peptidyl-serine phosphorylation(GO:0018105);intracellular signal transduction(GO:0035556)		non-receptor serine/threonine protein kinase(PC00167)
ACRARU_R10956	A0A7K7P4K5	VZST01000110.1	607138	629279	+	296	Ankrd29	ANR29 protein	ANKRD29	ankyrin repeat domain 29	HGNC:27110	PTHR24120:SF3	ANKYRIN REPEAT DOMAIN-CONTAINING PROTEIN 29	0	0	0	0	ID=gene-ACRARU_R10956;Name=Ankrd29;end_range=629279,.;gbkey=Gene;gene=Ankrd29;gene_biotype=protein_coding;locus_tag=ACRARU_R10956;partial=true;start_range=.,607138														A0A7K7PWM1	PTHR12845:SF3	A0A7K7PWM1	RHO GUANINE NUCLEOTIDE EXCHANGE FACTOR 16	20		activation of GTPase activity(GO:0090630)		guanyl-nucleotide exchange factor(PC00113)
ACRARU_R03268	A0A7K7P4T1	VZST01000120.1	353036	387995	-	641	Capn5	CAN5 protein	CAPN5	calpain 5	HGNC:1482	PTHR10183:SF402	CALPAIN-5	cysteine-type endopeptidase activity(GO:0004197)	proteolysis(GO:0006508)	cytoplasm(GO:0005737)	cysteine protease(PC00081)	ID=gene-ACRARU_R03268;Name=Capn5;end_range=387995,.;gbkey=Gene;gene=Capn5;gene_biotype=protein_coding;locus_tag=ACRARU_R03268;partial=true;start_range=.,353036														A0A7K7PJF0	PTHR24111:SF4	A0A7K7PJF0	LEUCINE-RICH REPEAT-CONTAINING PROTEIN 34	22
ACRARU_R00987	A0A7K7P4N5	VZST01000124.1	959399	1063485	-	836	Nlgn4x	NLGNX protein	NLGN4X	neuroligin 4 X-linked	HGNC:14287	PTHR43903:SF25	NEUROLIGIN-4, X-LINKED	0	0	postsynaptic specialization membrane(GO:0099634)	cell adhesion molecule(PC00069)	ID=gene-ACRARU_R00987;Name=Nlgn4x;end_range=1063485,.;gbkey=Gene;gene=Nlgn4x;gene_biotype=protein_coding;locus_tag=ACRARU_R00987;partial=true;start_range=.,959399														A0A7K7Q0E9	PTHR10129:SF30	A0A7K7Q0E9	TRANSCRIPTION FACTOR MAFA	20	RNA polymerase II cis-regulatory region sequence-specific DNA binding(GO:0000978);DNA-binding transcription factor activity, RNA polymerase II-specific(GO:0000981)	regulation of transcription by RNA polymerase II(GO:0006357)	nucleus(GO:0005634)	basic leucine zipper transcription factor(PC00056)
ACRARU_R01779	A0A7K7P5A8	VZST01000145.1	269971	300226	-	916	U2surp	SR140 protein	U2SURP	U2 snRNP associated SURP domain containing	HGNC:30855	PTHR23140:SF10	U2 SNRNP-ASSOCIATED SURP DOMAIN-CONTAINING	RNA binding(GO:0003723)	0	nucleus(GO:0005634)	RNA processing factor(PC00147)	ID=gene-ACRARU_R01779;Name=U2surp;end_range=300226,.;gbkey=Gene;gene=U2surp;gene_biotype=protein_coding;locus_tag=ACRARU_R01779;partial=true;start_range=.,269971														A0A7K7P259	PTHR22939:SF14	A0A7K7P259	SERINE PROTEASE HTRA3	22	serine-type endopeptidase activity(GO:0004252)	positive regulation of apoptotic process(GO:0043065);proteolysis(GO:0006508);programmed cell death(GO:0012501)		serine protease(PC00203)
ACRARU_R14449	A0A7K7P5I7	VZST01000145.1	318871	319989	+	373	Paqr9	PAQR9 protein	PAQR9	progestin and adipoQ receptor family member 9	HGNC:30131	PTHR20855:SF143	MEMBRANE PROGESTIN RECEPTOR EPSILON	signaling receptor activity(GO:0038023)	0	0	G-protein coupled receptor(PC00021)	ID=gene-ACRARU_R14449;Name=Paqr9;end_range=319989,.;gbkey=Gene;gene=Paqr9;gene_biotype=protein_coding;locus_tag=ACRARU_R14449;partial=true;start_range=.,318871														A0A7K7P474	PTHR11309:SF23	A0A7K7P474	FRIZZLED-4	28	transmembrane signaling receptor activity(GO:0004888);Wnt-protein binding(GO:0017147)	canonical Wnt signaling pathway(GO:0060070);non-canonical Wnt signaling pathway(GO:0035567)	plasma membrane(GO:0005886)	transmembrane signal receptor(PC00197)
ACRARU_R11843	A0A7K7P5T5	VZST01000159.1	372160	380778	+	245	Hgfac	HGFA factor	HGFAC	HGF activator	HGNC:4894	PTHR24264:SF43	HEPATOCYTE GROWTH FACTOR ACTIVATOR	serine-type endopeptidase activity(GO:0004252)	zymogen activation(GO:0031638);blood coagulation(GO:0007596)	extracellular space(GO:0005615)	serine protease(PC00203)	ID=gene-ACRARU_R11843;Name=Hgfac;end_range=380778,.;gbkey=Gene;gene=Hgfac;gene_biotype=protein_coding;locus_tag=ACRARU_R11843;partial=true;start_range=.,372160														A0A7K7P064	PTHR10677:SF40	A0A7K7P064	UBIQUITIN-LIKE DOMAIN-CONTAINING PROTEIN	3	polyubiquitin modification-dependent protein binding(GO:0031593)	ubiquitin-dependent protein catabolic process(GO:0006511)	cytosol(GO:0005829)	scaffold/adaptor protein(PC00226)
ACRARU_R11838	A0A7K7P5K0	VZST01000159.1	390809	408168	+	406	Dok7	DOK7 protein	DOK7	docking protein 7	HGNC:26594	PTHR21636	PROTEIN DOK-7	protein kinase binding(GO:0019901)	neuromuscular junction development(GO:0007528);positive regulation of protein kinase activity(GO:0045860);positive regulation of peptidyl-tyrosine phosphorylation(GO:0050731)	0	0	ID=gene-ACRARU_R11838;Name=Dok7;end_range=408168,.;gbkey=Gene;gene=Dok7;gene_biotype=protein_coding;locus_tag=ACRARU_R11838;partial=true;start_range=.,390809														A0A7K7PDJ1	PTHR14950:SF37	A0A7K7PDJ1	ENDORIBONUCLEASE DICER	159
ACRARU_R09580	A0A7K7P6T2	VZST01000198.1	600308	780430	-	426	Egf1	FBP1 protein	GFM1	G elongation factor mitochondrial 1	HGNC:13780	PTHR22804:SF57	NEUROGENIC LOCUS NOTCH HOMOLOG PROTEIN 2	0	0	0	extracellular matrix glycoprotein(PC00100)	ID=gene-ACRARU_R09580;Name=Egf1;end_range=780430,.;gbkey=Gene;gene=Egf1;gene_biotype=protein_coding;locus_tag=ACRARU_R09580;partial=true;start_range=.,600308														A0A7K7PPE1	PTHR22624:SF35	A0A7K7PPE1	CYSTEINE PROTEASE ATG4A	21	cysteine-type endopeptidase activity(GO:0004197)	autophagosome assembly(GO:0000045);piecemeal microautophagy of the nucleus(GO:0034727);protein lipidation(GO:0006497);protein processing(GO:0016485);mitophagy(GO:0000423);post-translational protein modification(GO:0043687)	cytoplasm(GO:0005737)	cysteine protease(PC00081)
ACRARU_R09782	A0A7K7P815	VZST01000259.1	153300	156466	-	478	Trmt5	tRNA wybutosine-synthesizing protein 2 homolog (EC 2.5.1.114)	TRMT5	tRNA methyltransferase 5	HGNC:23141	PTHR23245:SF36	TRNA (GUANINE(37)-N1)-METHYLTRANSFERASE	tRNA methyltransferase activity(GO:0008175)	tRNA methylation(GO:0030488)	cytoplasm(GO:0005737)	RNA methyltransferase(PC00033)	ID=gene-ACRARU_R09782;Name=Trmt5;end_range=156466,.;gbkey=Gene;gene=Trmt5;gene_biotype=protein_coding;locus_tag=ACRARU_R09782;partial=true;start_range=.,153300														A0A7K7P4K5	PTHR24120:SF3	A0A7K7P4K5	ANKYRIN REPEAT DOMAIN-CONTAINING PROTEIN 29	14
ACRARU_R11861	A0A7K7P7N3	VZST01000259.1	185311	192568	+	251	Slc38a6_0	S38A6 protein	SLC38A6	solute carrier family 38 member 6	HGNC:19863	PTHR22950:SF366	SODIUM-COUPLED NEUTRAL AMINO ACID TRANSPORTER 6-RELATED	L-amino acid transmembrane transporter activity(GO:0015179);neutral L-amino acid transmembrane transporter activity(GO:0015175)	neutral amino acid transport(GO:0015804);amino acid transmembrane transport(GO:0003333)	plasma membrane(GO:0005886)	amino acid transporter(PC00046)	ID=gene-ACRARU_R11861;Name=Slc38a6_0;end_range=192568,.;gbkey=Gene;gene=Slc38a6_0;gene_biotype=protein_coding;locus_tag=ACRARU_R11861;partial=true;start_range=.,185311														A0A7K7PKN3	PTHR11610:SF165	A0A7K7PKN3	PANCREATIC LIPASE-RELATED PROTEIN 2	20	triglyceride lipase activity(GO:0004806)	lipid catabolic process(GO:0016042)	extracellular space(GO:0005615)	lipase(PC00143)
ACRARU_R00448	A0A7K7P8Z5	VZST01000289.1	353016	442643	-	244	Acbd6	Acyl-CoA-binding domain-containing protein 6	ACBD6	acyl-CoA binding domain containing 6	HGNC:23339	PTHR24119	ACYL-COA-BINDING DOMAIN-CONTAINING PROTEIN 6	nucleotide binding(GO:0000166);carbohydrate derivative binding(GO:0097367);lipid binding(GO:0008289);anion binding(GO:0043168);amide binding(GO:0033218)	0	0	0	ID=gene-ACRARU_R00448;Name=Acbd6;end_range=442643,.;gbkey=Gene;gene=Acbd6;gene_biotype=protein_coding;locus_tag=ACRARU_R00448;partial=true;start_range=.,353016														A0A7K7PN76	PTHR14198:SF14	A0A7K7PN76	TRANSMEMBRANE 4 L6 FAMILY MEMBER 18	15			membrane(GO:0016020)
ACRARU_R12203	A0A7K7P9L7	VZST01000328.1	394516	562327	+	682	Brf1	B-related factor 1	BRF1	BRF1 general transcription factor IIIB subunit	HGNC:11551	PTHR11618:SF4	TRANSCRIPTION FACTOR IIIB 90 KDA SUBUNIT	cis-regulatory region sequence-specific DNA binding(GO:0000987)	transcription by RNA polymerase III(GO:0006383);DNA-templated transcription initiation(GO:0006352)	nucleus(GO:0005634);transcription regulator complex(GO:0005667);protein-DNA complex(GO:0032993)	general transcription factor(PC00259)	ID=gene-ACRARU_R12203;Name=Brf1;end_range=562327,.;gbkey=Gene;gene=Brf1;gene_biotype=protein_coding;locus_tag=ACRARU_R12203;partial=true;start_range=.,394516														A0A7K7P9N6	PTHR24270:SF3	A0A7K7P9N6	LOW-DENSITY LIPOPROTEIN RECEPTOR-RELATED PROTEIN 8	23		central nervous system development(GO:0007417)	caveola(GO:0005901)	apolipoprotein(PC00052)
ACRARU_R07847	A0A7K7PAI6	VZST01000328.1	475931	478229	-	528	Btbd6	BTBD6 protein	BTBD6	BTB domain containing 6	HGNC:19897	PTHR45774:SF5	BTB_POZ DOMAIN-CONTAINING PROTEIN 6	0	neurogenesis(GO:0022008)	cytosol(GO:0005829)	ubiquitin-protein ligase(PC00234)	ID=gene-ACRARU_R07847;Name=Btbd6;end_range=478229,.;gbkey=Gene;gene=Btbd6;gene_biotype=protein_coding;locus_tag=ACRARU_R07847;partial=true;start_range=.,475931														A0A7K7PHJ2	PTHR48249:SF4	A0A7K7PHJ2	MEDIATOR OF RNA POLYMERASE II TRANSCRIPTION SUBUNIT 13	23	transcription coactivator activity(GO:0003713)	positive regulation of transcription by RNA polymerase II(GO:0045944)	mediator complex(GO:0016592)
ACRARU_R04902	A0A7K7P9N6	VZST01000349.1	251491	316001	-	857	Lrp8	LRP8 protein	LRP8	LDL receptor related protein 8	HGNC:6700	PTHR24270:SF3	LOW-DENSITY LIPOPROTEIN RECEPTOR-RELATED PROTEIN 8	0	central nervous system development(GO:0007417)	caveola(GO:0005901)	apolipoprotein(PC00052)	ID=gene-ACRARU_R04902;Name=Lrp8;end_range=316001,.;gbkey=Gene;gene=Lrp8;gene_biotype=protein_coding;locus_tag=ACRARU_R04902;partial=true;start_range=.,251491														A0A7K7PKR3	PTHR11610:SF159	A0A7K7PKR3	TRIACYLGLYCEROL LIPASE	2	triglyceride lipase activity(GO:0004806)	lipid catabolic process(GO:0016042)	extracellular space(GO:0005615)	lipase(PC00143)
ACRARU_R13989	A0A7K7PAC7	VZST01000359.1	440695	657264	-	1450	Pik3c2g	P3C2G kinase	PIK3C2G	phosphatidylinositol-4-phosphate 3-kinase catalytic subunit type 2 gamma	HGNC:8973	PTHR10048:SF29	PHOSPHATIDYLINOSITOL 3-KINASE C2 DOMAIN-CONTAINING SUBUNIT GAMMA	lipid kinase activity(GO:0001727);phosphotransferase activity, alcohol group as acceptor(GO:0016773)	phosphatidylinositol 3-kinase/protein kinase B signal transduction(GO:0043491);phosphatidylinositol phosphate biosynthetic process(GO:0046854);cell migration(GO:0016477)	phosphatidylinositol 3-kinase complex(GO:0005942);cytoplasm(GO:0005737);plasma membrane(GO:0005886)	kinase(PC00137)	ID=gene-ACRARU_R13989;Name=Pik3c2g;end_range=657264,.;gbkey=Gene;gene=Pik3c2g;gene_biotype=protein_coding;locus_tag=ACRARU_R13989;partial=true;start_range=.,440695														A0A7K7PD33	PTHR24351:SF213	A0A7K7PD33	RIBOSOMAL PROTEIN S6 KINASE ALPHA-2	20	protein serine/threonine kinase activity(GO:0004674)	peptidyl-serine phosphorylation(GO:0018105)	cytoplasm(GO:0005737);nucleoplasm(GO:0005654)	protein modifying enzyme(PC00260)
ACRARU_R00938	A0A7K7PAJ7	VZST01000370.1	67637	154006	-	374	Kcnk9_1	Potassium channel subfamily K member 9	KCNK9	potassium two pore domain channel subfamily K member 9	HGNC:6283	PTHR11003:SF75	POTASSIUM CHANNEL SUBFAMILY K MEMBER 9	voltage-gated potassium channel activity(GO:0005249)	potassium ion transmembrane transport(GO:0071805);regulation of membrane potential(GO:0042391)	plasma membrane(GO:0005886)	ion channel(PC00133)	ID=gene-ACRARU_R00938;Name=Kcnk9_1;end_range=154006,.;gbkey=Gene;gene=Kcnk9_1;gene_biotype=protein_coding;locus_tag=ACRARU_R00938;partial=true;start_range=.,67637														A0A7K7PQZ7	PTHR46466	A0A7K7PQZ7	GLYOXALASE DOMAIN-CONTAINING PROTEIN 4	32
ACRARU_R01096	A0A7K7PB24	VZST01000408.1	488464	490238	+	106	Scin_0	Scinderin (Adseverin)	SCIN	scinderin	HGNC:21695	PTHR11977:SF78	SCINDERIN	actin filament binding(GO:0051015);phosphatidylinositol-4,5-bisphosphate binding(GO:0005546)	barbed-end actin filament capping(GO:0051016);central nervous system development(GO:0007417);actin polymerization or depolymerization(GO:0008154);cell projection assembly(GO:0030031)	cytoplasm(GO:0005737);actin cytoskeleton(GO:0015629)	non-motor actin binding protein(PC00165)	ID=gene-ACRARU_R01096;Name=Scin_0;end_range=490238,.;gbkey=Gene;gene=Scin_0;gene_biotype=protein_coding;locus_tag=ACRARU_R01096;partial=true;start_range=.,488464														A0A7K7PAI6	PTHR45774:SF5	A0A7K7PAI6	BTB_POZ DOMAIN-CONTAINING PROTEIN 6	19		neurogenesis(GO:0022008)	cytosol(GO:0005829)	ubiquitin-protein ligase(PC00234)
ACRARU_R09712	A0A7K7PB78	VZST01000434.1	274483	421196	-	1090	Adcy1	adenylate cyclase (EC 4.6.1.1)	ADCY1	adenylate cyclase 1	HGNC:232	PTHR45627:SF24	ADENYLATE CYCLASE	adenylate cyclase activity(GO:0004016)	purine ribonucleotide biosynthetic process(GO:0009152);cyclic nucleotide metabolic process(GO:0009187);adenylate cyclase-activating G protein-coupled receptor signaling pathway(GO:0007189)	plasma membrane(GO:0005886)	adenylate cyclase(PC00043)	ID=gene-ACRARU_R09712;Name=Adcy1;end_range=421196,.;gbkey=Gene;gene=Adcy1;gene_biotype=protein_coding;locus_tag=ACRARU_R09712;partial=true;start_range=.,274483														A0A7K7PPK0	PTHR16024:SF9	A0A7K7PPK0	XK-RELATED PROTEIN 6	18		phagocytosis, engulfment(GO:0006911);anatomical structure development(GO:0048856);apoptotic cell clearance(GO:0043277);plasma membrane phospholipid scrambling(GO:0017121);execution phase of apoptosis(GO:0097194)	plasma membrane(GO:0005886)	secondary carrier transporter(PC00258)
ACRARU_R01081	A0A7K7PC97	VZST01000471.1	27053	98015	+	1575	Rb1cc1	RBCC1 protein	RB1CC1	RB1 inducible coiled-coil 1	HGNC:15574	PTHR13222:SF1	RB1-INDUCIBLE COILED-COIL PROTEIN 1	protein kinase binding(GO:0019901)	autophagosome assembly(GO:0000045);piecemeal microautophagy of the nucleus(GO:0034727);positive regulation of protein phosphorylation(GO:0001934);reticulophagy(GO:0061709);autophagy of mitochondrion(GO:0000422)	phagophore assembly site(GO:0000407);membrane(GO:0016020);serine/threonine protein kinase complex(GO:1902554)	scaffold/adaptor protein(PC00226)	ID=gene-ACRARU_R01081;Name=Rb1cc1;end_range=98015,.;gbkey=Gene;gene=Rb1cc1;gene_biotype=protein_coding;locus_tag=ACRARU_R01081;partial=true;start_range=.,27053														A0A7K7PTJ0	PTHR44813	A0A7K7PTJ0	MITOGEN-ACTIVATED PROTEIN KINASE-BINDING PROTEIN 1	16
ACRARU_R00818	A0A7K7PCC7	VZST01000500.1	322446	327275	+	73	Pcgf5	PCGF5 protein	PCGF5	polycomb group ring finger 5	HGNC:28264	PTHR45893:SF1	POLYCOMB GROUP RING FINGER PROTEIN 5	0	regulation of transcription by RNA polymerase II(GO:0006357)	PRC1 complex(GO:0035102)	histone modifying enzyme(PC00261)	ID=gene-ACRARU_R00818;Name=Pcgf5;end_range=327275,.;gbkey=Gene;gene=Pcgf5;gene_biotype=protein_coding;locus_tag=ACRARU_R00818;partial=true;start_range=.,322446														A0A7K7P6T2	PTHR22804:SF57	A0A7K7P6T2	NEUROGENIC LOCUS NOTCH HOMOLOG PROTEIN 2	32				extracellular matrix glycoprotein(PC00100)
ACRARU_R12030	A0A7K7PCM1	VZST01000518.1	378833	379726	+	218	Lins1	LINES protein	LINS1	lines homolog 1	HGNC:30922	PTHR16057	WINS1, 2 PROTEIN	0	0	0	0	ID=gene-ACRARU_R12030;Name=Lins1;end_range=379726,.;gbkey=Gene;gene=Lins1;gene_biotype=protein_coding;locus_tag=ACRARU_R12030;partial=true;start_range=.,378833														A0A7K7PGK3	PTHR10631:SF1	A0A7K7PGK3	TRMT1-LIKE PROTEIN	22		tRNA methylation(GO:0030488)	nucleus(GO:0005634)	RNA methyltransferase(PC00033)
ACRARU_R12028	A0A7K7PD71	VZST01000518.1	399424	412401	+	350	Cers3	CERS3 synthase	CERS3	ceramide synthase 3	HGNC:23752	PTHR12560:SF18	CERAMIDE SYNTHASE 3	N-acyltransferase activity(GO:0016410)	ceramide biosynthetic process(GO:0046513)	0	transferase(PC00220)	ID=gene-ACRARU_R12028;Name=Cers3;end_range=412401,.;gbkey=Gene;gene=Cers3;gene_biotype=protein_coding;locus_tag=ACRARU_R12028;partial=true;start_range=.,399424														A0A7K7PMR2	PTHR24023:SF533	A0A7K7PMR2	COLLAGEN ALPHA-6(IV) CHAIN	18	extracellular matrix structural constituent(GO:0005201)	extracellular matrix organization(GO:0030198)	extracellular space(GO:0005615);collagen-containing extracellular matrix(GO:0062023)	extracellular matrix structural protein(PC00103)
ACRARU_R06218	A0A7K7PD88	VZST01000542.1	737778	739901	+	241	Tmem174	TM174 protein	TMEM174	transmembrane protein 174	HGNC:28187	PTHR31020	TRANSMEMBRANE PROTEIN 174	0	0	0	0	ID=gene-ACRARU_R06218;Name=Tmem174;end_range=739901,.;gbkey=Gene;gene=Tmem174;gene_biotype=protein_coding;locus_tag=ACRARU_R06218;partial=true;start_range=.,737778														A0A7K7PT68	PTHR42757:SF17	A0A7K7PT68	OPIOID-BINDING PROTEIN_CELL ADHESION MOLECULE	17				immunoglobulin(PC00123)
ACRARU_R10656	A0A7K7PD33	VZST01000555.1	224542	316549	-	702	Rps6ka2	non-specific serine/threonine protein kinase (EC 2.7.11.1)	RPS6KA2	ribosomal protein S6 kinase A2	HGNC:10431	PTHR24351:SF213	RIBOSOMAL PROTEIN S6 KINASE ALPHA-2	protein serine/threonine kinase activity(GO:0004674)	peptidyl-serine phosphorylation(GO:0018105)	cytoplasm(GO:0005737);nucleoplasm(GO:0005654)	protein modifying enzyme(PC00260)	ID=gene-ACRARU_R10656;Name=Rps6ka2;end_range=316549,.;gbkey=Gene;gene=Rps6ka2;gene_biotype=protein_coding;locus_tag=ACRARU_R10656;partial=true;start_range=.,224542														A0A7K7PKA7	PTHR24299:SF11	A0A7K7PKA7	CYTOCHROME P450 1B1	18	monooxygenase activity(GO:0004497)		intracellular membrane-bounded organelle(GO:0043231)	oxygenase(PC00177)
ACRARU_R09635	A0A7K7PDJ1	VZST01000587.1	249061	284118	+	1933	Dicer1	Endoribonuclease Dicer (EC 3.1.26.3)	DICER1	dicer 1, ribonuclease III	HGNC:17098	PTHR14950:SF37	ENDORIBONUCLEASE DICER	0	0	0	0	ID=gene-ACRARU_R09635;Name=Dicer1;end_range=284118,.;gbkey=Gene;gene=Dicer1;gene_biotype=protein_coding;locus_tag=ACRARU_R09635;partial=true;start_range=.,249061														A0A7K7PV47	PTHR46029:SF3	A0A7K7PV47	C-TERMINAL-BINDING PROTEIN 2	22	transcription coactivator activity(GO:0003713);transcription corepressor activity(GO:0003714);DNA-binding transcription factor binding(GO:0140297)	regulation of transcription by RNA polymerase II(GO:0006357)	nucleus(GO:0005634)	transcription cofactor(PC00217)
ACRARU_R09385	A0A7K7PES8	VZST01000648.1	335370	395518	+	521	Aoah	AOAH hydrolase	AOAH	acyloxyacyl hydrolase	HGNC:548	PTHR15010	ACYLOXYACYL HYDROLASE	calcium ion binding(GO:0005509);carboxylic ester hydrolase activity(GO:0052689)	liposaccharide metabolic process(GO:1903509);macromolecule catabolic process(GO:0009057);negative regulation of inflammatory response(GO:0050728);lipid catabolic process(GO:0016042);carbohydrate derivative catabolic process(GO:1901136)	0	hydrolase(PC00121)	ID=gene-ACRARU_R09385;Name=Aoah;end_range=395518,.;gbkey=Gene;gene=Aoah;gene_biotype=protein_coding;locus_tag=ACRARU_R09385;partial=true;start_range=.,335370														A0A7K7P4N5	PTHR43903:SF25	A0A7K7P4N5	NEUROLIGIN-4, X-LINKED	2			postsynaptic specialization membrane(GO:0099634)	cell adhesion molecule(PC00069)
ACRARU_R14481	A0A7K7PGD7	VZST01000811.1	349356	351072	+	457	Egr2	EGR2 ligase	EGR2	early growth response 2	HGNC:3239	PTHR23235:SF54	E3 SUMO-PROTEIN LIGASE EGR2	RNA polymerase II cis-regulatory region sequence-specific DNA binding(GO:0000978);DNA-binding transcription factor activity, RNA polymerase II-specific(GO:0000981)	regulation of transcription by RNA polymerase II(GO:0006357)	0	C2H2 zinc finger transcription factor(PC00248)	ID=gene-ACRARU_R14481;Name=Egr2;end_range=351072,.;gbkey=Gene;gene=Egr2;gene_biotype=protein_coding;locus_tag=ACRARU_R14481;partial=true;start_range=.,349356														A0A7K7PWL2	PTHR12496:SF9	A0A7K7PWL2	METHYLTRANSFERASE-LIKE PROTEIN 25-RELATED	27				RNA methyltransferase(PC00033)
ACRARU_R08133	A0A7K7PGH8	VZST01000812.1	29556	66613	-	305	Dmrt1	DMRT1 factor	DMRT1	doublesex and mab-3 related transcription factor 1	HGNC:2934	PTHR12322:SF70	DOUBLESEX- AND MAB-3-RELATED TRANSCRIPTION FACTOR 1	RNA polymerase II cis-regulatory region sequence-specific DNA binding(GO:0000978);DNA-binding transcription factor activity, RNA polymerase II-specific(GO:0000981)	sex differentiation(GO:0007548);regulation of transcription by RNA polymerase II(GO:0006357)	nucleus(GO:0005634)	DNA-binding transcription factor(PC00218)	ID=gene-ACRARU_R08133;Name=Dmrt1;end_range=66613,.;gbkey=Gene;gene=Dmrt1;gene_biotype=protein_coding;locus_tag=ACRARU_R08133;partial=true;start_range=.,29556														A0A7K7P8Z5	PTHR24119	A0A7K7P8Z5	ACYL-COA-BINDING DOMAIN-CONTAINING PROTEIN 6	120	nucleotide binding(GO:0000166);carbohydrate derivative binding(GO:0097367);lipid binding(GO:0008289);anion binding(GO:0043168);amide binding(GO:0033218)
ACRARU_R12328	A0A7K7PGK3	VZST01000834.1	210892	222231	+	709	Trmt1l	TRMT1-like protein	TRMT1L	tRNA methyltransferase 1 like	HGNC:16782	PTHR10631:SF1	TRMT1-LIKE PROTEIN	0	tRNA methylation(GO:0030488)	nucleus(GO:0005634)	RNA methyltransferase(PC00033)	ID=gene-ACRARU_R12328;Name=Trmt1l;end_range=222231,.;gbkey=Gene;gene=Trmt1l;gene_biotype=protein_coding;locus_tag=ACRARU_R12328;partial=true;start_range=.,210892														A0A7K7PD88	PTHR31020	A0A7K7PD88	TRANSMEMBRANE PROTEIN 174	21
ACRARU_R13897	A0A7K7PGT6	VZST01000834.1	227481	232462	-	336	Rnf2	E3 ubiquitin-protein ligase RING2 (EC 2.3.2.27) (RING finger protein 1B) (RING finger protein 2) (RING-type E3 ubiquitin transferase RING2)	RNF2	ring finger protein 2	HGNC:10061	PTHR46076:SF4	E3 UBIQUITIN-PROTEIN LIGASE RING2	ubiquitin protein ligase activity(GO:0061630);chromatin binding(GO:0003682)	0	ubiquitin ligase complex(GO:0000151);PcG protein complex(GO:0031519)	ubiquitin-protein ligase(PC00234)	ID=gene-ACRARU_R13897;Name=Rnf2;end_range=232462,.;gbkey=Gene;gene=Rnf2;gene_biotype=protein_coding;locus_tag=ACRARU_R13897;partial=true;start_range=.,227481														A0A7K7P360	PTHR11243:SF22	A0A7K7P360	GROWTH FACTOR RECEPTOR-BOUND PROTEIN 14	22		negative regulation of signal transduction(GO:0009968);insulin receptor signaling pathway(GO:0008286)	cytoplasm(GO:0005737);plasma membrane(GO:0005886)	scaffold/adaptor protein(PC00226)
ACRARU_R12330	A0A7K7PH23	VZST01000834.1	316560	319259	+	154	Fam129a	NIBAN protein	NIBAN1	niban apoptosis regulator 1	HGNC:16784	PTHR14392:SF3	PROTEIN NIBAN 1	0	0	0	0	ID=gene-ACRARU_R12330;Name=Fam129a;end_range=319259,.;gbkey=Gene;gene=Fam129a;gene_biotype=protein_coding;locus_tag=ACRARU_R12330;partial=true;start_range=.,316560														A0A7K7PAJ7	PTHR11003:SF75	A0A7K7PAJ7	POTASSIUM CHANNEL SUBFAMILY K MEMBER 9	21	voltage-gated potassium channel activity(GO:0005249)	potassium ion transmembrane transport(GO:0071805);regulation of membrane potential(GO:0042391)	plasma membrane(GO:0005886)	ion channel(PC00133)
ACRARU_R12327	A0A7K7PH43	VZST01000834.1	332745	349789	+	888	Edem3	alpha-1,2-Mannosidase (EC 3.2.1.-)	EDEM3	ER degradation enhancing alpha-mannosidase like protein 3	HGNC:16787	PTHR45679:SF4	ALPHA-1,2-MANNOSIDASE	hydrolase activity, hydrolyzing O-glycosyl compounds(GO:0004553)	protein modification process(GO:0036211);glycoprotein metabolic process(GO:0009100);carbohydrate derivative catabolic process(GO:1901136);response to oxygen-containing compound(GO:1901700);ERAD pathway(GO:0036503)	endoplasmic reticulum(GO:0005783)	0	ID=gene-ACRARU_R12327;Name=Edem3;end_range=349789,.;gbkey=Gene;gene=Edem3;gene_biotype=protein_coding;locus_tag=ACRARU_R12327;partial=true;start_range=.,332745														A0A7K7PH23	PTHR14392:SF3	A0A7K7PH23	PROTEIN NIBAN 1	21
ACRARU_R03549	A0A7K7PHJ2	VZST01000869.1	117569	166638	+	2179	Med13	Mediator of RNA polymerase II transcription subunit 13	MED13	mediator complex subunit 13	HGNC:22474	PTHR48249:SF4	MEDIATOR OF RNA POLYMERASE II TRANSCRIPTION SUBUNIT 13	transcription coactivator activity(GO:0003713)	positive regulation of transcription by RNA polymerase II(GO:0045944)	mediator complex(GO:0016592)	0	ID=gene-ACRARU_R03549;Name=Med13;end_range=166638,.;gbkey=Gene;gene=Med13;gene_biotype=protein_coding;locus_tag=ACRARU_R03549;partial=true;start_range=.,117569														A0A7K7PLE3	PTHR10110:SF56	A0A7K7PLE3	SODIUM_HYDROGEN EXCHANGER 5	18	potassium ion transmembrane transporter activity(GO:0015079);sodium ion transmembrane transporter activity(GO:0015081);metal cation:proton antiporter activity(GO:0051139)	regulation of intracellular pH(GO:0051453);potassium ion transmembrane transport(GO:0071805);sodium ion transmembrane transport(GO:0035725);import across plasma membrane(GO:0098739)	plasma membrane(GO:0005886)	secondary carrier transporter(PC00258)
ACRARU_R03550	A0A7K7PHC2	VZST01000869.1	170952	184489	+	1193	Ints2	INT2 protein	INTS2	integrator complex subunit 2	HGNC:29241	PTHR28608	INTEGRATOR COMPLEX SUBUNIT 2	0	snRNA 3'-end processing(GO:0034472)	integrator complex(GO:0032039)	0	ID=gene-ACRARU_R03550;Name=Ints2;end_range=184489,.;gbkey=Gene;gene=Ints2;gene_biotype=protein_coding;locus_tag=ACRARU_R03550;partial=true;start_range=.,170952														A0A7K7P1D9	PTHR11669:SF20	A0A7K7P1D9	REPLICATION FACTOR C SUBUNIT 4	126	ATP-dependent activity, acting on DNA(GO:0008094)	DNA repair(GO:0006281);DNA-templated DNA replication(GO:0006261)	replication fork(GO:0005657);protein-containing complex(GO:0032991)	DNA-directed DNA polymerase(PC00018)
ACRARU_R03551	A0A7K7PH45	VZST01000869.1	194772	196212	+	232	Brip1	FANCJ protein	BRIP1	BRCA1 interacting DNA helicase 1	HGNC:20473	PTHR11472:SF47	FANCONI ANEMIA GROUP J PROTEIN	DNA helicase activity(GO:0003678)	reciprocal meiotic recombination(GO:0007131);nucleotide-excision repair(GO:0006289);double-strand break repair(GO:0006302)	nucleus(GO:0005634)	DNA helicase(PC00011)	ID=gene-ACRARU_R03551;Name=Brip1;end_range=196212,.;gbkey=Gene;gene=Brip1;gene_biotype=protein_coding;locus_tag=ACRARU_R03551;partial=true;start_range=.,194772														A0A7K7P3J9	PTHR22957:SF255	A0A7K7P3J9	TBC1 DOMAIN FAMILY MEMBER 22A	20	GTPase activator activity(GO:0005096)	activation of GTPase activity(GO:0090630)		GTPase-activating protein(PC00257)
ACRARU_R06346	A0A7K7PHG9	VZST01000893.1	93148	134837	+	411	Lancl3	LANC3 protein	LANCL3	LanC like family member 3	HGNC:24767	PTHR12736:SF7	LANC-LIKE PROTEIN 3	0	0	plasma membrane(GO:0005886)	0	ID=gene-ACRARU_R06346;Name=Lancl3;end_range=134837,.;gbkey=Gene;gene=Lancl3;gene_biotype=protein_coding;locus_tag=ACRARU_R06346;partial=true;start_range=.,93148														A0A7K7PHW5	PTHR14297:SF8	A0A7K7PHW5	ENDOPLASMIC RETICULUM MEMBRANE ADAPTER PROTEIN XK	20
ACRARU_R06349	A0A7K7PHW5	VZST01000893.1	142992	143195	+	68	Xk	XK-related protein	XK	X-linked Kx blood group antigen, Kell and VPS13A binding protein	HGNC:12811	PTHR14297:SF8	ENDOPLASMIC RETICULUM MEMBRANE ADAPTER PROTEIN XK	0	0	0	0	ID=gene-ACRARU_R06349;Name=Xk;end_range=143195,.;gbkey=Gene;gene=Xk;gene_biotype=protein_coding;locus_tag=ACRARU_R06349;partial=true;start_range=.,142992														A0A7K7Q236	PTHR11931:SF11	A0A7K7Q236	BISPHOSPHOGLYCERATE MUTASE	24				mutase(PC00160)
ACRARU_R10527	A0A7K7PID6	VZST01000987.1	351715	353765	+	209	Hmgb3	HMGB3 protein	HMGB3	high mobility group box 3	HGNC:5004	PTHR48112:SF37	HIGH MOBILITY GROUP PROTEIN B3	0	0	0	HMG box transcription factor(PC00024)	ID=gene-ACRARU_R10527;Name=Hmgb3;end_range=353765,.;gbkey=Gene;gene=Hmgb3;gene_biotype=protein_coding;locus_tag=ACRARU_R10527;partial=true;start_range=.,351715														A0A7K7PSU2	PTHR11055:SF17	A0A7K7PSU2	BIFUNCTIONAL 3'-PHOSPHOADENOSINE 5'-PHOSPHOSULFATE SYNTHASE 1	21	phosphotransferase activity, alcohol group as acceptor(GO:0016773);kinase activity(GO:0016301)	purine ribonucleotide biosynthetic process(GO:0009152);sulfur compound metabolic process(GO:0006790);oxoacid metabolic process(GO:0043436)
ACRARU_R12364	A0A7K7PIW4	VZST01001037.1	124226	133347	+	470	Lrrc31	LRC31 protein	LRRC31	leucine rich repeat containing 31	HGNC:26261	PTHR24109	LEUCINE-RICH REPEAT-CONTAINING PROTEIN 31	0	0	0	0	ID=gene-ACRARU_R12364;Name=Lrrc31;end_range=133347,.;gbkey=Gene;gene=Lrrc31;gene_biotype=protein_coding;locus_tag=ACRARU_R12364;partial=true;start_range=.,124226														A0A7K7P1H9	PTHR12166:SF7	A0A7K7P1H9	CALCIUM-DEPENDENT SECRETION ACTIVATOR 2	20		positive regulation of secretion by cell(GO:1903532);regulation of exocytosis(GO:0017157);exocytosis(GO:0006887)	glutamatergic synapse(GO:0098978)	membrane trafficking regulatory protein(PC00151)
ACRARU_R12366	A0A7K7PJF0	VZST01001037.1	138573	146621	+	417	Lrrc34	LRC34 protein	LRRC34	leucine rich repeat containing 34	HGNC:28408	PTHR24111:SF4	LEUCINE-RICH REPEAT-CONTAINING PROTEIN 34	0	0	0	0	ID=gene-ACRARU_R12366;Name=Lrrc34;end_range=146621,.;gbkey=Gene;gene=Lrrc34;gene_biotype=protein_coding;locus_tag=ACRARU_R12366;partial=true;start_range=.,138573														A0A7K7PB78	PTHR45627:SF24	A0A7K7PB78	ADENYLATE CYCLASE	2	adenylate cyclase activity(GO:0004016)	purine ribonucleotide biosynthetic process(GO:0009152);cyclic nucleotide metabolic process(GO:0009187);adenylate cyclase-activating G protein-coupled receptor signaling pathway(GO:0007189)	plasma membrane(GO:0005886)	adenylate cyclase(PC00043)
ACRARU_R13875	A0A7K7PIT6	VZST01001037.1	152474	160229	-	617	Mynn	MYNN protein	MYNN	myoneurin	HGNC:14955	PTHR23226:SF170	MYONEURIN	RNA polymerase II cis-regulatory region sequence-specific DNA binding(GO:0000978);DNA-binding transcription factor activity, RNA polymerase II-specific(GO:0000981)	regulation of transcription by RNA polymerase II(GO:0006357)	0	C2H2 zinc finger transcription factor(PC00248)	ID=gene-ACRARU_R13875;Name=Mynn;end_range=160229,.;gbkey=Gene;gene=Mynn;gene_biotype=protein_coding;locus_tag=ACRARU_R13875;partial=true;start_range=.,152474														A0A7K7PVP6	PTHR24070:SF373	A0A7K7PVP6	RAS-RELATED AND ESTROGEN-REGULATED GROWTH INHIBITOR	15	nucleotide binding(GO:0000166);carbohydrate derivative binding(GO:0097367);GTPase activity(GO:0003924);anion binding(GO:0043168)		plasma membrane(GO:0005886)	small GTPase(PC00208)
ACRARU_R13742	A0A7K7PJ49	VZST01001055.1	190227	264570	-	236	Inpp5a	inositol-polyphosphate 5-phosphatase (EC 3.1.3.56)	INPP5A	inositol polyphosphate-5-phosphatase A	HGNC:6076	PTHR12997:SF10	INOSITOL-POLYPHOSPHATE 5-PHOSPHATASE	inositol phosphate phosphatase activity(GO:0052745)	0	0	phosphatase(PC00181)	ID=gene-ACRARU_R13742;Name=Inpp5a;end_range=264570,.;gbkey=Gene;gene=Inpp5a;gene_biotype=protein_coding;locus_tag=ACRARU_R13742;partial=true;start_range=.,190227														A0A7K7PLG2	PTHR45845:SF4	A0A7K7PLG2	PLECKSTRIN HOMOLOGY DOMAIN CONTAINING, FAMILY G (WITH RHOGEF DOMAIN) MEMBER 4	19				guanyl-nucleotide exchange factor(PC00113)
ACRARU_R08413	A0A7K7PKE0	VZST01001146.1	158796	170995	+	370	Ajap1	AJAP1 protein	AJAP1	adherens junctions associated protein 1	HGNC:30801	PTHR32422	ADHERENS JUNCTION-ASSOCIATED PROTEIN 1	beta-catenin binding(GO:0008013)	0	cell-cell contact zone(GO:0044291);adherens junction(GO:0005912);cytoplasmic side of plasma membrane(GO:0009898)	0	ID=gene-ACRARU_R08413;Name=Ajap1;end_range=170995,.;gbkey=Gene;gene=Ajap1;gene_biotype=protein_coding;locus_tag=ACRARU_R08413;partial=true;start_range=.,158796														A0A7K7PAC7	PTHR10048:SF29	A0A7K7PAC7	PHOSPHATIDYLINOSITOL 3-KINASE C2 DOMAIN-CONTAINING SUBUNIT GAMMA	15	lipid kinase activity(GO:0001727);phosphotransferase activity, alcohol group as acceptor(GO:0016773)	phosphatidylinositol 3-kinase/protein kinase B signal transduction(GO:0043491);phosphatidylinositol phosphate biosynthetic process(GO:0046854);cell migration(GO:0016477)	phosphatidylinositol 3-kinase complex(GO:0005942);cytoplasm(GO:0005737);plasma membrane(GO:0005886)	kinase(PC00137)
ACRARU_R03995	A0A7K7PKA7	VZST01001170.1	70510	73729	-	518	Cyp1b1	CP1B1 protein	CYP1B1	cytochrome P450 family 1 subfamily B member 1	HGNC:2597	PTHR24299:SF11	CYTOCHROME P450 1B1	monooxygenase activity(GO:0004497)	0	intracellular membrane-bounded organelle(GO:0043231)	oxygenase(PC00177)	ID=gene-ACRARU_R03995;Name=Cyp1b1;end_range=73729,.;gbkey=Gene;gene=Cyp1b1;gene_biotype=protein_coding;locus_tag=ACRARU_R03995;partial=true;start_range=.,70510														A0A7K7PJ49	PTHR12997:SF10	A0A7K7PJ49	INOSITOL-POLYPHOSPHATE 5-PHOSPHATASE	4	inositol phosphate phosphatase activity(GO:0052745)			phosphatase(PC00181)
ACRARU_R00733	A0A7K7PKW6	VZST01001173.1	78790	90428	-	256	Mrrf	RRFM protein	MRRF	mitochondrial ribosome recycling factor	HGNC:7234	PTHR20982:SF10	RIBOSOME-RECYCLING FACTOR, MITOCHONDRIAL	ribosome binding(GO:0043022)	translation(GO:0006412)	mitochondrion(GO:0005739)	translation release factor(PC00225)	ID=gene-ACRARU_R00733;Name=Mrrf;end_range=90428,.;gbkey=Gene;gene=Mrrf;gene_biotype=protein_coding;locus_tag=ACRARU_R00733;partial=true;start_range=.,78790														A0A7K7PWM2	PTHR10705	A0A7K7PWM2	DOLICHYL-DIPHOSPHOOLIGOSACCHARIDE--PROTEIN GLYCOSYLTRANSFERASE SUBUNIT DAD1	131		protein N-linked glycosylation(GO:0006487)	oligosaccharyltransferase complex(GO:0008250)	glycosyltransferase(PC00111)
ACRARU_R11964	A0A7K7PKL8	VZST01001173.1	91478	101008	+	190	Rbm18	Probable RNA-binding protein 18 (RNA-binding motif protein 18)	RBM18	RNA binding motif protein 18	HGNC:28413	PTHR21245:SF2	RNA-BINDING PROTEIN 18-RELATED	RNA binding(GO:0003723)	0	0	RNA metabolism protein(PC00031)	ID=gene-ACRARU_R11964;Name=Rbm18;end_range=101008,.;gbkey=Gene;gene=Rbm18;gene_biotype=protein_coding;locus_tag=ACRARU_R11964;partial=true;start_range=.,91478														A0A7K7PB24	PTHR11977:SF78	A0A7K7PB24	SCINDERIN	21	actin filament binding(GO:0051015);phosphatidylinositol-4,5-bisphosphate binding(GO:0005546)	barbed-end actin filament capping(GO:0051016);central nervous system development(GO:0007417);actin polymerization or depolymerization(GO:0008154);cell projection assembly(GO:0030031)	cytoplasm(GO:0005737);actin cytoskeleton(GO:0015629)	non-motor actin binding protein(PC00165)
ACRARU_R11965	A0A7K7PKE8	VZST01001173.1	113991	114777	+	109	Ndufa8	NADH dehydrogenase [ubiquinone] 1 alpha subcomplex subunit 8 (Complex I-19kD) (NADH-ubiquinone oxidoreductase 19 kDa subunit)	NDUFA8	NADH:ubiquinone oxidoreductase subunit A8	HGNC:7692	PTHR13344:SF0	NADH DEHYDROGENASE [UBIQUINONE] 1 ALPHA SUBCOMPLEX SUBUNIT 8	0	0	mitochondrial respiratory chain complex I(GO:0005747)	oxidoreductase(PC00176)	ID=gene-ACRARU_R11965;Name=Ndufa8;end_range=114777,.;gbkey=Gene;gene=Ndufa8;gene_biotype=protein_coding;locus_tag=ACRARU_R11965;partial=true;start_range=.,113991														A0A7K7PKE0	PTHR32422	A0A7K7PKE0	ADHERENS JUNCTION-ASSOCIATED PROTEIN 1	21	beta-catenin binding(GO:0008013)		cell-cell contact zone(GO:0044291);adherens junction(GO:0005912);cytoplasmic side of plasma membrane(GO:0009898)
ACRARU_R13526	A0A7K7PKR3	VZST01001211.1	86717	88469	+	146	Pnliprp3	LIPR3 protein	PNLIPRP3	pancreatic lipase related protein 3	HGNC:23492	PTHR11610:SF159	TRIACYLGLYCEROL LIPASE	triglyceride lipase activity(GO:0004806)	lipid catabolic process(GO:0016042)	extracellular space(GO:0005615)	lipase(PC00143)	ID=gene-ACRARU_R13526;Name=Pnliprp3;end_range=88469,.;gbkey=Gene;gene=Pnliprp3;gene_biotype=protein_coding;locus_tag=ACRARU_R13526;partial=true;start_range=.,86717														A0A7K7PMV3	PTHR10218:SF348	A0A7K7PMV3	GUANINE NUCLEOTIDE-BINDING PROTEIN G(S) SUBUNIT ALPHA ISOFORMS XLAS	8	dopamine receptor binding(GO:0050780);GTPase activity(GO:0003924);hormone receptor binding(GO:0051427);protein-containing complex binding(GO:0044877)	sensory perception of chemical stimulus(GO:0007606);dopamine receptor signaling pathway(GO:0007212);adenylate cyclase-activating G protein-coupled receptor signaling pathway(GO:0007189)	catalytic complex(GO:1902494);cytoplasm(GO:0005737);plasma membrane protein complex(GO:0098797);extrinsic component of membrane(GO:0019898);cytoplasmic side of plasma membrane(GO:0009898)	heterotrimeric G-protein(PC00117)
ACRARU_R13527	A0A7K7PMD1	VZST01001211.1	111366	114205	+	145	Pnlip	LIPP lipase	PNLIP	pancreatic lipase	HGNC:9155	PTHR11610:SF100	PANCREATIC LIPASE-RELATED PROTEIN 3	triglyceride lipase activity(GO:0004806)	lipid catabolic process(GO:0016042)	extracellular space(GO:0005615)	lipase(PC00143)	ID=gene-ACRARU_R13527;Name=Pnlip;end_range=114205,.;gbkey=Gene;gene=Pnlip;gene_biotype=protein_coding;locus_tag=ACRARU_R13527;partial=true;start_range=.,111366														A0A7K7P5I7	PTHR20855:SF143	A0A7K7P5I7	MEMBRANE PROGESTIN RECEPTOR EPSILON	28	signaling receptor activity(GO:0038023)			G-protein coupled receptor(PC00021)
ACRARU_R13524	A0A7K7PKY4	VZST01001211.1	115963	117090	+	137	Pnliprp2	LIPR2 protein	PNLIPRP2	pancreatic lipase related protein 2 (gene/pseudogene)	HGNC:9157	PTHR11610:SF100	PANCREATIC LIPASE-RELATED PROTEIN 3	triglyceride lipase activity(GO:0004806)	lipid catabolic process(GO:0016042)	extracellular space(GO:0005615)	lipase(PC00143)	ID=gene-ACRARU_R13524;Name=Pnliprp2;end_range=117090,.;gbkey=Gene;gene=Pnliprp2;gene_biotype=protein_coding;locus_tag=ACRARU_R13524;partial=true;start_range=.,115963														A0A7K7P815	PTHR23245:SF36	A0A7K7P815	TRNA (GUANINE(37)-N1)-METHYLTRANSFERASE	115	tRNA methyltransferase activity(GO:0008175)	tRNA methylation(GO:0030488)	cytoplasm(GO:0005737)	RNA methyltransferase(PC00033)
ACRARU_R13528	A0A7K7PKN3	VZST01001211.1	126629	130496	+	257	Pnliprp1	Pancreatic triacylglycerol lipase (EC 3.1.1.3)	PNLIPRP1	pancreatic lipase related protein 1	HGNC:9156	PTHR11610:SF165	PANCREATIC LIPASE-RELATED PROTEIN 2	triglyceride lipase activity(GO:0004806)	lipid catabolic process(GO:0016042)	extracellular space(GO:0005615)	lipase(PC00143)	ID=gene-ACRARU_R13528;Name=Pnliprp1;end_range=130496,.;gbkey=Gene;gene=Pnliprp1;gene_biotype=protein_coding;locus_tag=ACRARU_R13528;partial=true;start_range=.,126629														A0A7K7P7N3	PTHR22950:SF366	A0A7K7P7N3	SODIUM-COUPLED NEUTRAL AMINO ACID TRANSPORTER 6-RELATED	19	L-amino acid transmembrane transporter activity(GO:0015179);neutral L-amino acid transmembrane transporter activity(GO:0015175)	neutral amino acid transport(GO:0015804);amino acid transmembrane transport(GO:0003333)	plasma membrane(GO:0005886)	amino acid transporter(PC00046)
ACRARU_R13389	A0A7K7PLG2	VZST01001264.1	149482	156301	-	216	Arhgef40	ARH40 factor	ARHGEF40	Rho guanine nucleotide exchange factor 40	HGNC:25516	PTHR45845:SF4	PLECKSTRIN HOMOLOGY DOMAIN CONTAINING, FAMILY G (WITH RHOGEF DOMAIN) MEMBER 4	0	0	0	guanyl-nucleotide exchange factor(PC00113)	ID=gene-ACRARU_R13389;Name=Arhgef40;end_range=156301,.;gbkey=Gene;gene=Arhgef40;gene_biotype=protein_coding;locus_tag=ACRARU_R13389;partial=true;start_range=.,149482														A0A7K7PH45	PTHR11472:SF47	A0A7K7PH45	FANCONI ANEMIA GROUP J PROTEIN	89	DNA helicase activity(GO:0003678)	reciprocal meiotic recombination(GO:0007131);nucleotide-excision repair(GO:0006289);double-strand break repair(GO:0006302)	nucleus(GO:0005634)	DNA helicase(PC00011)
ACRARU_R13386	A0A7K7PLE3	VZST01001264.1	186107	198471	-	884	Slc9a5	Sodium/hydrogen exchanger	SLC9A5	solute carrier family 9 member A5	HGNC:11078	PTHR10110:SF56	SODIUM_HYDROGEN EXCHANGER 5	potassium ion transmembrane transporter activity(GO:0015079);sodium ion transmembrane transporter activity(GO:0015081);metal cation:proton antiporter activity(GO:0051139)	regulation of intracellular pH(GO:0051453);potassium ion transmembrane transport(GO:0071805);sodium ion transmembrane transport(GO:0035725);import across plasma membrane(GO:0098739)	plasma membrane(GO:0005886)	secondary carrier transporter(PC00258)	ID=gene-ACRARU_R13386;Name=Slc9a5;end_range=198471,.;gbkey=Gene;gene=Slc9a5;gene_biotype=protein_coding;locus_tag=ACRARU_R13386;partial=true;start_range=.,186107														A0A7K7PVE8	PTHR46253:SF3	A0A7K7PVE8	TGF-BETA-ACTIVATED KINASE 1 AND MAP3K7-BINDING PROTEIN 3	23		positive regulation of canonical NF-kappaB signal transduction(GO:0043123)	extracellular space(GO:0005615);vesicle(GO:0031982)
ACRARU_R04448	A0A7K7PLX0	VZST01001328.1	53813	59850	+	715	Dact1	DACT1 protein	DACT1	dishevelled binding antagonist of beta catenin 1	HGNC:17748	PTHR15919:SF12	DAPPER HOMOLOG 1	0	negative regulation of canonical Wnt signaling pathway(GO:0090090);negative regulation of MAPK cascade(GO:0043409);regulation of JNK cascade(GO:0046328)	cytoplasm(GO:0005737)	0	ID=gene-ACRARU_R04448;Name=Dact1;end_range=59850,.;gbkey=Gene;gene=Dact1;gene_biotype=protein_coding;locus_tag=ACRARU_R04448;partial=true;start_range=.,53813														A0A7K7PCC7	PTHR45893:SF1	A0A7K7PCC7	POLYCOMB GROUP RING FINGER PROTEIN 5	23		regulation of transcription by RNA polymerase II(GO:0006357)	PRC1 complex(GO:0035102)	histone modifying enzyme(PC00261)
ACRARU_R06721	A0A7K7PMR2	VZST01001452.1	200121	241420	+	1643	Col4a6	CO4A6 protein	COL4A6	collagen type IV alpha 6 chain	HGNC:2208	PTHR24023:SF533	COLLAGEN ALPHA-6(IV) CHAIN	extracellular matrix structural constituent(GO:0005201)	extracellular matrix organization(GO:0030198)	extracellular space(GO:0005615);collagen-containing extracellular matrix(GO:0062023)	extracellular matrix structural protein(PC00103)	ID=gene-ACRARU_R06721;Name=Col4a6;end_range=241420,.;gbkey=Gene;gene=Col4a6;gene_biotype=protein_coding;locus_tag=ACRARU_R06721;partial=true;start_range=.,200121														A0A7K7PGD7	PTHR23235:SF54	A0A7K7PGD7	E3 SUMO-PROTEIN LIGASE EGR2	18	RNA polymerase II cis-regulatory region sequence-specific DNA binding(GO:0000978);DNA-binding transcription factor activity, RNA polymerase II-specific(GO:0000981)	regulation of transcription by RNA polymerase II(GO:0006357)		C2H2 zinc finger transcription factor(PC00248)
ACRARU_R13817	A0A7K7PPE1	VZST01001452.1	244065	250539	-	337	Atg4a	Cysteine protease (EC 3.4.22.-)	ATG4A	autophagy related 4A cysteine peptidase	HGNC:16489	PTHR22624:SF35	CYSTEINE PROTEASE ATG4A	cysteine-type endopeptidase activity(GO:0004197)	autophagosome assembly(GO:0000045);piecemeal microautophagy of the nucleus(GO:0034727);protein lipidation(GO:0006497);protein processing(GO:0016485);mitophagy(GO:0000423);post-translational protein modification(GO:0043687)	cytoplasm(GO:0005737)	cysteine protease(PC00081)	ID=gene-ACRARU_R13817;Name=Atg4a;end_range=250539,.;gbkey=Gene;gene=Atg4a;gene_biotype=protein_coding;locus_tag=ACRARU_R13817;partial=true;start_range=.,244065														A0A7K7P3F6	PTHR11100:SF18	A0A7K7P3F6	PRO-NEUREGULIN-3, MEMBRANE-BOUND ISOFORM	17	receptor ligand activity(GO:0048018)	animal organ development(GO:0048513);intracellular signal transduction(GO:0035556)	extracellular space(GO:0005615)	growth factor(PC00112)
ACRARU_R13321	A0A7K7PMV3	VZST01001488.1	87117	165397	+	351	Gnas	Guanine nucleotide-binding protein G(s) subunit alpha (Adenylate cyclase-stimulating G alpha protein)	GNAS	GNAS complex locus	HGNC:4392	PTHR10218:SF348	GUANINE NUCLEOTIDE-BINDING PROTEIN G(S) SUBUNIT ALPHA ISOFORMS XLAS	dopamine receptor binding(GO:0050780);GTPase activity(GO:0003924);hormone receptor binding(GO:0051427);protein-containing complex binding(GO:0044877)	sensory perception of chemical stimulus(GO:0007606);dopamine receptor signaling pathway(GO:0007212);adenylate cyclase-activating G protein-coupled receptor signaling pathway(GO:0007189)	catalytic complex(GO:1902494);cytoplasm(GO:0005737);plasma membrane protein complex(GO:0098797);extrinsic component of membrane(GO:0019898);cytoplasmic side of plasma membrane(GO:0009898)	heterotrimeric G-protein(PC00117)	ID=gene-ACRARU_R13321;Name=Gnas;end_range=165397,.;gbkey=Gene;gene=Gnas;gene_biotype=protein_coding;locus_tag=ACRARU_R13321;partial=true;start_range=.,87117														A0A7K7PV00	PTHR46511	A0A7K7PV00	MORN REPEAT-CONTAINING PROTEIN 3	47
ACRARU_R06071	A0A7K7PNA6	VZST01001552.1	47728	65110	+	958	Hps3	HPS3 protein	HPS3	HPS3 biogenesis of lysosomal organelles complex 2 subunit 1	HGNC:15597	PTHR28633	HERMANSKY-PUDLAK SYNDROME 3 PROTEIN	0	0	0	0	ID=gene-ACRARU_R06071;Name=Hps3;end_range=65110,.;gbkey=Gene;gene=Hps3;gene_biotype=protein_coding;locus_tag=ACRARU_R06071;partial=true;start_range=.,47728														A0A7K7PHC2	PTHR28608	A0A7K7PHC2	INTEGRATOR COMPLEX SUBUNIT 2	45		snRNA 3'-end processing(GO:0034472)	integrator complex(GO:0032039)
ACRARU_R01759	A0A7K7PNR2	VZST01001552.1	69610	84743	-	1070	Cp	ferroxidase (EC 1.16.3.1)	CP	ceruloplasmin	HGNC:2295	PTHR11709:SF226	CERULOPLASMIN	oxidoreductase activity(GO:0016491)	iron ion transport(GO:0006826)	plasma membrane(GO:0005886)	oxidase(PC00175)	ID=gene-ACRARU_R01759;Name=Cp;end_range=84743,.;gbkey=Gene;gene=Cp;gene_biotype=protein_coding;locus_tag=ACRARU_R01759;partial=true;start_range=.,69610														A0A7K7PD71	PTHR12560:SF18	A0A7K7PD71	CERAMIDE SYNTHASE 3	18	N-acyltransferase activity(GO:0016410)	ceramide biosynthetic process(GO:0046513)		transferase(PC00220)
ACRARU_R01755	A0A7K7PN76	VZST01001552.1	90441	93336	-	201	Tm4sf18	T4S18 protein	TM4SF18	transmembrane 4 L six family member 18	HGNC:25181	PTHR14198:SF14	TRANSMEMBRANE 4 L6 FAMILY MEMBER 18	0	0	membrane(GO:0016020)	0	ID=gene-ACRARU_R01755;Name=Tm4sf18;end_range=93336,.;gbkey=Gene;gene=Tm4sf18;gene_biotype=protein_coding;locus_tag=ACRARU_R01755;partial=true;start_range=.,90441														A0A7K7PKE8	PTHR13344:SF0	A0A7K7PKE8	NADH DEHYDROGENASE [UBIQUINONE] 1 ALPHA SUBCOMPLEX SUBUNIT 8	113			mitochondrial respiratory chain complex I(GO:0005747)	oxidoreductase(PC00176)
ACRARU_R01758	A0A7K7PQ84	VZST01001552.1	97568	101321	-	203	Tm4sf1_2	T4S1 protein	TM4SF1	transmembrane 4 L six family member 1	HGNC:11853	PTHR14198:SF18	TRANSMEMBRANE 4 L6 FAMILY MEMBER 1	0	0	membrane(GO:0016020)	0	ID=gene-ACRARU_R01758;Name=Tm4sf1_2;end_range=101321,.;gbkey=Gene;gene=Tm4sf1_2;gene_biotype=protein_coding;locus_tag=ACRARU_R01758;partial=true;start_range=.,97568														A0A7K7PKW6	PTHR20982:SF10	A0A7K7PKW6	RIBOSOME-RECYCLING FACTOR, MITOCHONDRIAL	14	ribosome binding(GO:0043022)	translation(GO:0006412)	mitochondrion(GO:0005739)	translation release factor(PC00225)
ACRARU_R12573	A0A7K7PPK0	VZST01001714.1	62646	82342	-	387	Xkr6	XK-related protein	XKR6	XK related 6	HGNC:27806	PTHR16024:SF9	XK-RELATED PROTEIN 6	0	phagocytosis, engulfment(GO:0006911);anatomical structure development(GO:0048856);apoptotic cell clearance(GO:0043277);plasma membrane phospholipid scrambling(GO:0017121);execution phase of apoptosis(GO:0097194)	plasma membrane(GO:0005886)	secondary carrier transporter(PC00258)	ID=gene-ACRARU_R12573;Name=Xkr6;end_range=82342,.;gbkey=Gene;gene=Xkr6;gene_biotype=protein_coding;locus_tag=ACRARU_R12573;partial=true;start_range=.,62646														A0A7K7PIW4	PTHR24109	A0A7K7PIW4	LEUCINE-RICH REPEAT-CONTAINING PROTEIN 31	21
ACRARU_R06669	A0A7K7PSZ7	VZST01001940.1	11306	57070	+	348	Nxn	Nucleoredoxin (EC 1.8.1.8)	NXN	nucleoredoxin	HGNC:18008	PTHR46472	NUCLEOREDOXIN	protein-disulfide reductase activity(GO:0015035);antioxidant activity(GO:0016209)	negative regulation of Wnt signaling pathway(GO:0030178);negative regulation of protein ubiquitination(GO:0031397)	nucleus(GO:0005634)	oxidoreductase(PC00176)	ID=gene-ACRARU_R06669;Name=Nxn;end_range=57070,.;gbkey=Gene;gene=Nxn;gene_biotype=protein_coding;locus_tag=ACRARU_R06669;partial=true;start_range=.,11306														A0A7K7PH43	PTHR45679:SF4	A0A7K7PH43	ALPHA-1,2-MANNOSIDASE	3	hydrolase activity, hydrolyzing O-glycosyl compounds(GO:0004553)	protein modification process(GO:0036211);glycoprotein metabolic process(GO:0009100);carbohydrate derivative catabolic process(GO:1901136);response to oxygen-containing compound(GO:1901700);ERAD pathway(GO:0036503)	endoplasmic reticulum(GO:0005783)
ACRARU_R06670	A0A7K7PQZ7	VZST01001940.1	62195	65076	+	270	Glod4	GLOD4 protein	GLOD4	glyoxalase domain containing 4	HGNC:14111	PTHR46466	GLYOXALASE DOMAIN-CONTAINING PROTEIN 4	0	0	0	0	ID=gene-ACRARU_R06670;Name=Glod4;end_range=65076,.;gbkey=Gene;gene=Glod4;gene_biotype=protein_coding;locus_tag=ACRARU_R06670;partial=true;start_range=.,62195														A0A7K7PNA6	PTHR28633	A0A7K7PNA6	HERMANSKY-PUDLAK SYNDROME 3 PROTEIN	30
ACRARU_R00253	A0A7K7PSK5	VZST01002310.1	37188	70914	+	390	Plekha1	PKHA1 protein	PLEKHA1	pleckstrin homology domain containing A1	HGNC:14335	PTHR14336:SF4	PLECKSTRIN HOMOLOGY DOMAIN-CONTAINING FAMILY A MEMBER 1	0	0	0	0	ID=gene-ACRARU_R00253;Name=Plekha1;end_range=70914,.;gbkey=Gene;gene=Plekha1;gene_biotype=protein_coding;locus_tag=ACRARU_R00253;partial=true;start_range=.,37188														A0A7K7PC97	PTHR13222:SF1	A0A7K7PC97	RB1-INDUCIBLE COILED-COIL PROTEIN 1	107	protein kinase binding(GO:0019901)	autophagosome assembly(GO:0000045);piecemeal microautophagy of the nucleus(GO:0034727);positive regulation of protein phosphorylation(GO:0001934);reticulophagy(GO:0061709);autophagy of mitochondrion(GO:0000422)	phagophore assembly site(GO:0000407);membrane(GO:0016020);serine/threonine protein kinase complex(GO:1902554)	scaffold/adaptor protein(PC00226)
ACRARU_R04223	A0A7K7PSU2	VZST01002364.1	32147	62937	-	604	Papss1	PAPS1 synthase	PAPSS1	3'-phosphoadenosine 5'-phosphosulfate synthase 1	HGNC:8603	PTHR11055:SF17	BIFUNCTIONAL 3'-PHOSPHOADENOSINE 5'-PHOSPHOSULFATE SYNTHASE 1	phosphotransferase activity, alcohol group as acceptor(GO:0016773);kinase activity(GO:0016301)	purine ribonucleotide biosynthetic process(GO:0009152);sulfur compound metabolic process(GO:0006790);oxoacid metabolic process(GO:0043436)	0	0	ID=gene-ACRARU_R04223;Name=Papss1;end_range=62937,.;gbkey=Gene;gene=Papss1;gene_biotype=protein_coding;locus_tag=ACRARU_R04223;partial=true;start_range=.,32147														A0A7K7PTB1	PTHR35076	A0A7K7PTB1	TUBULIN EPSILON AND DELTA COMPLEX PROTEIN 1	28
ACRARU_R13999	A0A7K7PT68	VZST01002403.1	98102	109273	+	257	Opcml	OBCAM protein	OPCML	opioid binding protein/cell adhesion molecule like	HGNC:8143	PTHR42757:SF17	OPIOID-BINDING PROTEIN_CELL ADHESION MOLECULE	0	0	0	immunoglobulin(PC00123)	ID=gene-ACRARU_R13999;Name=Opcml;end_range=109273,.;gbkey=Gene;gene=Opcml;gene_biotype=protein_coding;locus_tag=ACRARU_R13999;partial=true;start_range=.,98102														A0A7K7PNR2	PTHR11709:SF226	A0A7K7PNR2	CERULOPLASMIN	20	oxidoreductase activity(GO:0016491)	iron ion transport(GO:0006826)	plasma membrane(GO:0005886)	oxidase(PC00175)
ACRARU_R01364	A0A7K7PTB1	VZST01002428.1	3406	68405	+	306	Tedc1	TEDC1 protein	TEDC1	tubulin epsilon and delta complex 1	HGNC:20127	PTHR35076	TUBULIN EPSILON AND DELTA COMPLEX PROTEIN 1	0	0	0	0	ID=gene-ACRARU_R01364;Name=Tedc1;end_range=68405,.;gbkey=Gene;gene=Tedc1;gene_biotype=protein_coding;locus_tag=ACRARU_R01364;partial=true;start_range=.,3406														A0A7K7P9L7	PTHR11618:SF4	A0A7K7P9L7	TRANSCRIPTION FACTOR IIIB 90 KDA SUBUNIT	133	cis-regulatory region sequence-specific DNA binding(GO:0000987)	transcription by RNA polymerase III(GO:0006383);DNA-templated transcription initiation(GO:0006352)	nucleus(GO:0005634);transcription regulator complex(GO:0005667);protein-DNA complex(GO:0032993)	general transcription factor(PC00259)
ACRARU_R10000	A0A7K7PTJ0	VZST01002508.1	573	87307	-	1102	Mapkbp1	MABP1 protein	MAPKBP1	mitogen-activated protein kinase binding protein 1	HGNC:29536	PTHR44813	MITOGEN-ACTIVATED PROTEIN KINASE-BINDING PROTEIN 1	0	0	0	0	ID=gene-ACRARU_R10000;Name=Mapkbp1;end_range=87307,.;gbkey=Gene;gene=Mapkbp1;gene_biotype=protein_coding;locus_tag=ACRARU_R10000;partial=true;start_range=.,573														A0A7K7P5T5	PTHR24264:SF43	A0A7K7P5T5	HEPATOCYTE GROWTH FACTOR ACTIVATOR	22	serine-type endopeptidase activity(GO:0004252)	zymogen activation(GO:0031638);blood coagulation(GO:0007596)	extracellular space(GO:0005615)	serine protease(PC00203)
ACRARU_R15376	A0A7K7PUW0	VZST01002922.1	7502	8047	-	182	Orai1	Calcium release-activated calcium channel protein 1 (Protein orai-1) (Transmembrane protein 142A)	ORAI1	ORAI calcium release-activated calcium modulator 1	HGNC:25896	PTHR31501:SF3	CALCIUM RELEASE-ACTIVATED CALCIUM CHANNEL PROTEIN 1	calcium channel activity(GO:0005262)	calcium ion transport(GO:0006816)	membrane(GO:0016020)	ion channel(PC00133)	ID=gene-ACRARU_R15376;Name=Orai1;end_range=8047,.;gbkey=Gene;gene=Orai1;gene_biotype=protein_coding;locus_tag=ACRARU_R15376;partial=true;start_range=.,7502														A0A7K7PGH8	PTHR12322:SF70	A0A7K7PGH8	DOUBLESEX- AND MAB-3-RELATED TRANSCRIPTION FACTOR 1	27	RNA polymerase II cis-regulatory region sequence-specific DNA binding(GO:0000978);DNA-binding transcription factor activity, RNA polymerase II-specific(GO:0000981)	sex differentiation(GO:0007548);regulation of transcription by RNA polymerase II(GO:0006357)	nucleus(GO:0005634)	DNA-binding transcription factor(PC00218)
ACRARU_R05845	A0A7K7PV00	VZST01002922.1	25472	28043	+	154	Morn3	MORN repeat-containing protein 3	MORN3	MORN repeat containing 3	HGNC:29807	PTHR46511	MORN REPEAT-CONTAINING PROTEIN 3	0	0	0	0	ID=gene-ACRARU_R05845;Name=Morn3;end_range=28043,.;gbkey=Gene;gene=Morn3;gene_biotype=protein_coding;locus_tag=ACRARU_R05845;partial=true;start_range=.,25472														A0A7K7PSK5	PTHR14336:SF4	A0A7K7PSK5	PLECKSTRIN HOMOLOGY DOMAIN-CONTAINING FAMILY A MEMBER 1	23
ACRARU_R08223	A0A7K7PV47	VZST01003122.1	8377	16855	+	426	Ctbp2_1	CTBP2 protein	CTBP2	C-terminal binding protein 2	HGNC:2495	PTHR46029:SF3	C-TERMINAL-BINDING PROTEIN 2	transcription coactivator activity(GO:0003713);transcription corepressor activity(GO:0003714);DNA-binding transcription factor binding(GO:0140297)	regulation of transcription by RNA polymerase II(GO:0006357)	nucleus(GO:0005634)	transcription cofactor(PC00217)	ID=gene-ACRARU_R08223;Name=Ctbp2_1;end_range=16855,.;gbkey=Gene;gene=Ctbp2_1;gene_biotype=protein_coding;locus_tag=ACRARU_R08223;partial=true;start_range=.,8377														A0A7K7PWP5	PTHR10872:SF1	A0A7K7PWP5	SH2B ADAPTER PROTEIN 3	20	receptor tyrosine kinase binding(GO:0030971);signaling receptor complex adaptor activity(GO:0030159)	intracellular signal transduction(GO:0035556)	plasma membrane(GO:0005886)	scaffold/adaptor protein(PC00226)
ACRARU_R02939	A0A7K7PV96	VZST01003122.1	22482	49185	-	711	Zranb1	ubiquitinyl hydrolase 1 (EC 3.4.19.12)	ZRANB1	zinc finger RANBP2-type containing 1	HGNC:18224	PTHR13367	UBIQUITIN THIOESTERASE	0	0	0	cysteine protease(PC00081)	ID=gene-ACRARU_R02939;Name=Zranb1;end_range=49185,.;gbkey=Gene;gene=Zranb1;gene_biotype=protein_coding;locus_tag=ACRARU_R02939;partial=true;start_range=.,22482														A0A7K7PV96	PTHR13367	A0A7K7PV96	UBIQUITIN THIOESTERASE	127				cysteine protease(PC00081)
ACRARU_R14122	A0A7K7PVE8	VZST01003198.1	24502	38529	-	678	Tab3	TAB3 protein	TAB3	TGF-beta activated kinase 1 (MAP3K7) binding protein 3	HGNC:30681	PTHR46253:SF3	TGF-BETA-ACTIVATED KINASE 1 AND MAP3K7-BINDING PROTEIN 3	0	positive regulation of canonical NF-kappaB signal transduction(GO:0043123)	extracellular space(GO:0005615);vesicle(GO:0031982)	0	ID=gene-ACRARU_R14122;Name=Tab3;end_range=38529,.;gbkey=Gene;gene=Tab3;gene_biotype=protein_coding;locus_tag=ACRARU_R14122;partial=true;start_range=.,24502														A0A7K7P5A8	PTHR23140:SF10	A0A7K7P5A8	U2 SNRNP-ASSOCIATED SURP DOMAIN-CONTAINING	3	RNA binding(GO:0003723)		nucleus(GO:0005634)	RNA processing factor(PC00147)
ACRARU_R04056	A0A7K7PVP6	VZST01003284.1	19070	20588	-	161	Rerg_0	small monomeric GTPase (EC 3.6.5.2)	RERG	RAS like estrogen regulated growth inhibitor	HGNC:15980	PTHR24070:SF373	RAS-RELATED AND ESTROGEN-REGULATED GROWTH INHIBITOR	nucleotide binding(GO:0000166);carbohydrate derivative binding(GO:0097367);GTPase activity(GO:0003924);anion binding(GO:0043168)	0	plasma membrane(GO:0005886)	small GTPase(PC00208)	ID=gene-ACRARU_R04056;Name=Rerg_0;end_range=20588,.;gbkey=Gene;gene=Rerg_0;gene_biotype=protein_coding;locus_tag=ACRARU_R04056;partial=true;start_range=.,19070														A0A7K7P5K0	PTHR21636	A0A7K7P5K0	PROTEIN DOK-7	30	protein kinase binding(GO:0019901)	neuromuscular junction development(GO:0007528);positive regulation of protein kinase activity(GO:0045860);positive regulation of peptidyl-tyrosine phosphorylation(GO:0050731)
ACRARU_R14110	A0A7K7PVZ4	VZST01003385.1	25878	36559	+	422	Prkcq	protein kinase C (EC 2.7.11.13)	PRKCQ	protein kinase C theta	HGNC:9410	PTHR24356:SF181	PROTEIN KINASE C THETA TYPE	protein serine/threonine kinase activity(GO:0004674)	peptidyl-serine phosphorylation(GO:0018105);intracellular signal transduction(GO:0035556)	0	non-receptor serine/threonine protein kinase(PC00167)	ID=gene-ACRARU_R14110;Name=Prkcq;end_range=36559,.;gbkey=Gene;gene=Prkcq;gene_biotype=protein_coding;locus_tag=ACRARU_R14110;partial=true;start_range=.,25878														A0A7K7PLX0	PTHR15919:SF12	A0A7K7PLX0	DAPPER HOMOLOG 1	22		negative regulation of canonical Wnt signaling pathway(GO:0090090);negative regulation of MAPK cascade(GO:0043409);regulation of JNK cascade(GO:0046328)	cytoplasm(GO:0005737)
ACRARU_R14367	A0A7K7PWM2	VZST01003596.1	26411	27787	-	113	Dad1	Dolichyl-diphosphooligosaccharide--protein glycosyltransferase subunit DAD1 (Oligosaccharyl transferase subunit DAD1)	DAD1	defender against cell death 1	HGNC:2664	PTHR10705	DOLICHYL-DIPHOSPHOOLIGOSACCHARIDE--PROTEIN GLYCOSYLTRANSFERASE SUBUNIT DAD1	0	protein N-linked glycosylation(GO:0006487)	oligosaccharyltransferase complex(GO:0008250)	glycosyltransferase(PC00111)	ID=gene-ACRARU_R14367;Name=Dad1;end_range=27787,.;gbkey=Gene;gene=Dad1;gene_biotype=protein_coding;locus_tag=ACRARU_R14367;partial=true;start_range=.,26411														A0A7K7PQ84	PTHR14198:SF18	A0A7K7PQ84	TRANSMEMBRANE 4 L6 FAMILY MEMBER 1	21			membrane(GO:0016020)
ACRARU_R08502	A0A7K7PWL2	VZST01003608.1	21466	60864	+	527	Mettl25	MET25 protein	METTL25	methyltransferase like 25	HGNC:26228	PTHR12496:SF9	METHYLTRANSFERASE-LIKE PROTEIN 25-RELATED	0	0	0	RNA methyltransferase(PC00033)	ID=gene-ACRARU_R08502;Name=Mettl25;end_range=60864,.;gbkey=Gene;gene=Mettl25;gene_biotype=protein_coding;locus_tag=ACRARU_R08502;partial=true;start_range=.,21466														A0A7K7PIT6	PTHR23226:SF170	A0A7K7PIT6	MYONEURIN	10	RNA polymerase II cis-regulatory region sequence-specific DNA binding(GO:0000978);DNA-binding transcription factor activity, RNA polymerase II-specific(GO:0000981)	regulation of transcription by RNA polymerase II(GO:0006357)		C2H2 zinc finger transcription factor(PC00248)
ACRARU_R11179	A0A7K7PWM1	VZST01003653.1	4173	5739	+	169	Arhgef16	ARHGG factor	ARHGEF16	Rho guanine nucleotide exchange factor 16	HGNC:15515	PTHR12845:SF3	RHO GUANINE NUCLEOTIDE EXCHANGE FACTOR 16	0	activation of GTPase activity(GO:0090630)	0	guanyl-nucleotide exchange factor(PC00113)	ID=gene-ACRARU_R11179;Name=Arhgef16;end_range=5739,.;gbkey=Gene;gene=Arhgef16;gene_biotype=protein_coding;locus_tag=ACRARU_R11179;partial=true;start_range=.,4173														A0A7K7PUW0	PTHR31501:SF3	A0A7K7PUW0	CALCIUM RELEASE-ACTIVATED CALCIUM CHANNEL PROTEIN 1	23	calcium channel activity(GO:0005262)	calcium ion transport(GO:0006816)	membrane(GO:0016020)	ion channel(PC00133)
ACRARU_R14310	A0A7K7PWP5	VZST01003715.1	8448	29997	-	595	Sh2b3	SH2B3 protein	SH2B3	SH2B adaptor protein 3	HGNC:29605	PTHR10872:SF1	SH2B ADAPTER PROTEIN 3	receptor tyrosine kinase binding(GO:0030971);signaling receptor complex adaptor activity(GO:0030159)	intracellular signal transduction(GO:0035556)	plasma membrane(GO:0005886)	scaffold/adaptor protein(PC00226)	ID=gene-ACRARU_R14310;Name=Sh2b3;end_range=29997,.;gbkey=Gene;gene=Sh2b3;gene_biotype=protein_coding;locus_tag=ACRARU_R14310;partial=true;start_range=.,8448														A0A7K7P1C9	PTHR22826:SF201	A0A7K7P1C9	GUANINE NUCLEOTIDE EXCHANGE FACTOR MCF2L2-RELATED	19	guanyl-nucleotide exchange factor activity(GO:0005085)		cytoplasm(GO:0005737)	guanyl-nucleotide exchange factor(PC00113)
ACRARU_R02751	A0A7K7Q0E9	VZST01008197.1	12156	13019	+	288	Mafa	MAFA factor	MAFA	MAF bZIP transcription factor A	HGNC:23145	PTHR10129:SF30	TRANSCRIPTION FACTOR MAFA	RNA polymerase II cis-regulatory region sequence-specific DNA binding(GO:0000978);DNA-binding transcription factor activity, RNA polymerase II-specific(GO:0000981)	regulation of transcription by RNA polymerase II(GO:0006357)	nucleus(GO:0005634)	basic leucine zipper transcription factor(PC00056)	ID=gene-ACRARU_R02751;Name=Mafa;end_range=13019,.;gbkey=Gene;gene=Mafa;gene_biotype=protein_coding;locus_tag=ACRARU_R02751;partial=true;start_range=.,12156														A0A7K7PCM1	PTHR16057	A0A7K7PCM1	WINS1, 2 PROTEIN	69
ACRARU_R07072	A0A7K7Q236	VZST01012551.1	164945	173083	-	259	Bpgm	phosphoglycerate mutase (2,3-diphosphoglycerate-dependent) (EC 5.4.2.11)	BPGM	bisphosphoglycerate mutase	HGNC:1093	PTHR11931:SF11	BISPHOSPHOGLYCERATE MUTASE	0	0	0	mutase(PC00160)	ID=gene-ACRARU_R07072;Name=Bpgm;end_range=173083,.;gbkey=Gene;gene=Bpgm;gene_biotype=protein_coding;locus_tag=ACRARU_R07072;partial=true;start_range=.,164945														A0A7K7PHG9	PTHR12736:SF7	A0A7K7PHG9	LANC-LIKE PROTEIN 3	88			plasma membrane(GO:0005886)
